# Supplementary material for: Can Diet Alter the Intestinal Barrier Permeability in Healthy People? A Systematic Review
Source: Nutrients. 2024 Jun 14;16(12):1871. doi: 10.3390/nu16121871 (PMC11206284; doi:10.3390/nu16121871)
Supplement: Supplementary file 1 [file nutrients-16-01871-s001.zip]

Archive with 1 entries (1 files):
- nutrients-3018041-supplementary.pdf
